# Supplementary material for: MagSculptor: A Microfluidic Platform for High-Resolution Magnetic Fractionation of Low-Expression Cell Subtypes
Source: Biosensors (Basel). 2026 Jan 4;16(1):41. doi: 10.3390/bios16010041 (PMC12838995; doi:10.3390/bios16010041)
Supplement: Supplementary file 1 [file biosensors-16-00041-s001.zip]

Archive with 1 entries (1 files):
- biosensors-4035853-supplementary.pdf
